# Supplementary material for: Do aphids in Dutch sweet pepper greenhouses carry heritable elements that protect them against biocontrol parasitoids?
Source: Evol Appl. 2022 Feb 15;15(10):1580–93. doi: 10.1111/eva.13347 (PMC9624084; doi:10.1111/eva.13347)
Supplement: Supplementary file 2 — Table S1‐S5 [file EVA-15-1580-s001.xlsx]

## Sheet: Variable explanations
Variable explanations
Table S1	Identifier	Identification of greenhouse. O stands for Organic, C for Conventional.
	Compartment	If the greenhouse has more than one compartment, this column specifies which one the data is about.
	Date	Date of sampling (dd-mm-yy)
	Province	The province this greenhouse is located in
	Size	Size of greenhouse (m2)
	DatePlanting	The date the plants were put in this greenhouse
	PepperVar	Variety of pepper plant grown in greenhouse
	PCS	Pest control strategy (conventional, biological, biodynamic)
	Succes	Ease of biocontrol until now according to grower (easy, medium, difficult)
	Par	This greenhouse made use of parasitoid biocontrol in the preceding months (1/0)
	ParSp	Description of parasitoid species used
	ParComp	The company the biocontrol agents were from
	ParDetails	Description of number and frequency of parasitoid biocontrol
	OthBC	This greenhouse used non-parasitoid biocontrol in the preceding months (1/0)
	OthSp	Description of the other biocontrol agents used
	OthDetails	Description of number and frequency of other biocontrol
	Pesticide	Use of pesticides (1/0)
	PeName	Name of pesticide used
	PeDetails	Description of number and frequency of pesticide use
	Cells	How many cells was the greenhouse devided into when sampling aphids. Standard is 36 (6x6 grid)
	Density	Estimation of the aphid density by the researcher (none, low, medium, high)
	MumDens	Parasitoid density estimation in percentage of mummies per total number of aphids found
	Mpersicae	Presence of Myzus persicae in greenhouse (1/0)
	Asolani	Presence of Aulacorthum solani in greenhouse (1/0)
	Meuphorbiae	Presence of Macrosiphum euphorbiae in greenhouse (1/0)
	OthAph	Other aphid species found in greenhouse
Table S2	Experiment	In which specific experiment were these primers used
	Target species or genus	The species or genus the primer set is created for
	gene	Target gene of this primer set
	Forward primer	Name of the forward primer
	Sequence 5'→3'	Primer sequence
	Concentration forward (µM)	Primer concentration of the forward primer
	Reverse primer	Name of the reverse primer
	Sequence 5'→3'	Primer sequence
	Concentration reverse (µM)	Primer concentration of the reverse primer
	Multiplex exp. 1	Which multiplex combination (in Detection of bacterial endosymbionts - Diagnostic PCRs) this primer set is used in
	Multiplex exp. 3	Which multiplex combination (in Suppl. Text S2 - Pilot experiment pooling aphid DNA samples for endosymbiont detection) this primer set is used in
	Approximate size (bp)	The size of the resulting PCR product
	Source	Publication this primer set was first published in
	Note	Extra noteworthy information regarding these primers
Table S3	Barcode	Barcodes from PCR Barcoding Expansion 1-96 (Oxford Nanopore Technologies), given to sample
	Sample	Samples are named according to the aphid species (MP = Myzus persicae, AS = Aulacorthum solani), the identifier of the greenhouse they are collected from (see Table S1), and the timepoint of sampling (1 = Feb/March, 2 = May/June/July, 3 = Sept/Oct)
	Number of raw reads	Number of raw fastq reads
	Number of reads after filtering	Number of fastq reads after filtering with NanoFilt (-q 10, -l 1500, --maxlength 1750)
	Reads assigned to a genus	Reads identified till genus level with Kraken2
Table S4	Model	Model identifier
	Fixed factors	Which fixed factors are included into the model
	Random factors	Which random factors are included into the model
	AIC	Akaike Information Criterion
	Models compared	Which models are compared to each other
	χ2	Chi-square value of test
	df	Degrees of freedom in Chi-square test
	p-value	p-value outcome of Chi-square test
Table S5	Parasitoid species	Parasitoid species used in this parasitism experiment
	Aphid species	Aphid species used in this parasitism experiment
	Test	Which outcomes were tested against which.
	df	Degrees of freedom in Chi-square test
	X2-value	Chi-square value of test
	p-value	p-value outcome of Chi-square test

## Sheet: Table S1
Identifier	Compartment	Province	Date	PepperVar	Size (m2)	PCS	DatePlanting	Success	Par	ParSp	ParComp	ParDetails	OthBC	OthSp	OthDetails	Pesticide	PeName	PeDetails	Cells	Mpersicae	Asolani	Meuphorbiae	OthAph
C1		Noord-Holland	2019-03-20	DSP 70-54	91000	Conventional	2019-12-12	Difficult	1	A. colemani, A. ervi	Brinkman	Colemani once every two weeks since planting, ervi since februari (first aphids)	1	Aphidoletes aphidimyza	1/ 2wks	0			36	0	1	0	0
C1		Noord-Holland	2019-09-17	DSP 70-54	91000	Conventional	2019-12-12	Difficult	1	A. ervi, A. colemani	Brinkman	2x/week	1	Aphidoletes aphidimyza, Adalia sp.		1	Plenum (Pymetrozine)	Once, end of july	36	1	1	0	0
O1		Flevoland	2019-03-26	Cooper/1440	7500	Organic	2019-03-26	Easy	1	A. colemani, A. ervi, A. matricariae, A. abdominalis, E. cerasicola en P. volucre	Brinkman	Colemani bags weekly, Verdacontrol every 2 weeks	1	Aphidoletes aphidimyza	weekly	0			36	1	0	0	0
O1		Flevoland	2019-07-02	Cooper/1440	7500	Organic	2019-03-26	Easy	1	A. ervi, A. colemani	Brinkman	Weekly	1	Aphidoletes aphidimyza	weekly	0			30	1	1	0	0
O1		Flevoland	2019-11-05	Cooper/1440	7500	Organic	2019-03-26	Easy	1	A. ervi, A. colemani	Brinkman	Weekly, but stopped three weeks ago (end of season)	1	Aphidoletes aphidimyza	weekly	0			36	1	1	0	0
O2		Limburg	2019-02-21	Mix of many	30000	Organic	2019-01-15	Easy	1	A. ervi, A. colemani	Koppert	3x in January	0			0			36	0	0	0	0
O2		Limburg	2019-07-05	Mix of many	30000	Organic	2019-01-15	Easy	1	A. ervi, A. colemani, A. matricariae	Koppert	Matricariae weekly, others 2x/week	1	Aphidoletes aphidimyza, Propylea quatuordecimpunctata	Weekly	0			36	1	1	1	0
O2		Limburg	2019-10-30	Mix of many	30000	Organic	2019-01-15	Easy	1	A. ervi, A. colemani, A. matricariae	Koppert	Matricariae weekly, others 2x/week	1	Aphidoletes aphidimyza, Propylea quatuordecimpunctata	Weekly	0			36	1	1	0	0
C2	1	Zuid-Holland	2019-02-11	Saporro RijkZwaan	20000	Conventional	2019-12-01	Difficult	1	A. ervi, A. colemani	Biopool/Bioline	Weekly, tripled amounts around problem plants	1	Aphidoletes aphidimyza, Propylea quatuordecimpunctata	Weekly, tripled amounts around problem plants	1	Plenum (Pymetrozine)	At beginning of season (Dec)	36	1	0	0	0
C2	1	Zuid-Holland	2019-06-14	Saporro RijkZwaan	20000	Conventional	2019-12-01	Medium	1	A. ervi, A. colemani	Biopool/Bioline	Weekly	1	Aphidoletes aphidimyza	Weekly	1	Plenum (Pymetrozine)	April, June	36	0	1	0	0
C2	1	Zuid-Holland	2019-09-27	Saporro RijkZwaan	20000	Conventional	2019-12-01	Medium	1	A. ervi, A. colemani	Biopool/Bioline	Weekly, until week 28.	1	Aphidoletes aphidimyza	Weekly, until week 28.	1	Plenum (Pymetrozine)	Week 28, 34, 38.	36	1	1	0	0
C2	2	Zuid-Holland	2019-02-11	Saporro RijkZwaan	20000	Conventional	2019-12-01	Difficult	1	A. ervi, A. colemani	Biopool/Bioline	Weekly, tripled amounts around problem plants	1	Aphidoletes aphidimyza, Propylea quatuordecimpunctata	Weekly, tripled amounts around problem plants	1	Plenum (Pymetrozine)	At beginning of season (Dec)	36	1	0	0	0
C2	2	Zuid-Holland	2019-06-14	Saporro RijkZwaan	20000	Conventional	2019-12-01	Medium	1	A. ervi, A. colemani	Biopool/Bioline	Weekly	1	Aphidoletes aphidimyza	Weekly	1	Plenum (Pymetrozine)	February, June	36	1	0	0	0
C2	2	Zuid-Holland	2019-09-27	Saporro RijkZwaan	20000	Conventional	2019-12-01	Medium	1	A. ervi, A. colemani	Biopool/Bioline	Weekly, until week 28.	1	Aphidoletes aphidimyza	Weekly, until week 28.	1	Plenum (Pymetrozine), Pirimor (Pirimicarb)	Week 28, 36, 37 for Plenum. Week 25 also Pirimor.	36	1	1	0	0
C3		Noord-Holland	2019-02-11	Saporro RijkZwaan	45000	Conventional	2019-12-01	Difficult	1	A. ervi, A. colemani	Biopool/Bioline	Weekly, tripled amounts around problem plants	1	Aphidoletes aphidimyza, Propylea quatuordecimpunctata	Weekly, tripled amounts around problem plants	1	Plenum (Pymetrozine)	At beginning of season (Dec)	36	1	0	0	0
C4		Overijssel	2019-03-21	Frazier	70500	Conventional	2019-01-08	Medium	1	A. colemani	Agrobio	Weekly 15.000	1	Aphidoletes aphidimyza	weekly 10.000	1	Plenum (Pymetrozine)	Locally on affected plants	36	1	0	0	0
C4		Overijssel	2019-06-18	Frazier	70500	Conventional	2019-01-08	Difficult	1	A. colemani	Agrobio	Montly until June, then stopped.	0			1	Plenum (Pymetrozine)	May	36	1	0	0	0
C4		Overijssel	2019-10-16	Frazier	70500	Conventional	2019-01-08	Difficult	0				0			1	Plenum (Pymetrozine)	When necessary	36	1	0	0	0
O3		Noord-Brabant	2019-02-12	Maranello	13500	Organic	2018-12-18	Easy	1	A. ervi, A. matricariae	Koppert	Weekly, from the first week	0			0			36	1	1	0	0
O3		Noord-Brabant	2019-07-17	Maranello	13500	Organic	2018-12-18	Easy	1	A. ervi, A. matricariae	Koppert	2x/week, 5000.	1	Aphidoletes aphidimyza	2x/week, 13000, since march	0			33	1	1	0	0
O3		Noord-Brabant	2019-10-22	Jorrit Jonkers	13500	Organic	2018-12-18	Easy	1	A. ervi, A. matricariae	Koppert	2x/week, 5000. Stopped in September.	1	Aphidoletes aphidimyza	2x/week, 13000, stopped in September	0			36	1	1	0	0
C5		Zuid-Holland	2019-03-19	E20B.0261 (Enza)	37500	Conventional	2018-12-04	NA	1	A. ervi, A. colemani, A. matricariae, A. abdominalis	Benfried	When they notice aphids	1	Aphidoletes aphidimyza, A. bipunctata		0			36	1	0	0	0
C5		Zuid-Holland	2019-06-19	E20B.0261 (Enza)	37500	Conventional	2018-12-04	Difficult	1	Aphipar	Benfried	Locally	1	Aphidoletes aphidimyza	locally	1	Plenum (Pymetrozine)	May	36	1	1	0	0
C5		Zuid-Holland	2019-09-18	E20B.0261 (Enza)	37500	Conventional	2018-12-04	Difficult	0				0			1	Plenum (Pymetrozine)	Spraying this day	36	1	1	0	0
O4		Zuid-Holland	2019-03-27	Nagano	5400	Biodynamic	2019-02-07	Difficult	1	A. matricariae, A. colemani, A. ervi, A. abdominalis, P. volucre, E. cerasicola	Koppert	A. ervi weekly, matricariae every 2 weeks, Aphiscout 2x in March	1	Aphidoletes aphidimyza, Chrysopa	Aphidoletes aphidimyza weekly, Chrysopa once in March	0			36	1	1	0	0
O4		Zuid-Holland	2019-07-19	Nagano	5400	Biodynamic	2019-02-07	Easy	1	A. ervi, A. matricariae	Koppert	Ervi weekly, matricariae every 2 weeks, but double amount	1	Aphidoletes aphidimyza	Weekly	0			36	1	1	0	Aphis nasturtii (one plant)
O4		Zuid-Holland	2019-09-18	Nagano	5400	Biodynamic	2019-02-07	Easy	1	A. ervi, A. matricariae	Koppert	Stopped at longest day, then restarted in September.	1	Aphidoletes aphidimyza	Stopped at longest day, then restarted in September.	0			36	1	1	0	0
C6	1	Noord-Holland	2019-02-28	Maranello	100000	Conventional	2019-12-04	Medium	1	A. colemani	Koppert	When they notice aphids	1	Aphidoletes aphidimyza	When they notice aphids	1	Plenum (Pymetrozine)	'A while back'	36	1	0	0	0
C6	2	Noord-Holland	2019-02-28	Maranello	85000	Conventional	2019-12-04	Medium	1	A. colemani	Koppert	When they notice aphids	1	Aphidoletes aphidimyza	When they notice aphids	0			36	1	0	0	0
C6	3	Noord-Holland	2019-02-28	Maranello	60000	Conventional	2019-12-04	Medium	1	A. colemani	Koppert	When they notice aphids	1	Aphidoletes aphidimyza	When they notice aphids	1	Plenum (Pymetrozine)	Yesterday	36	1	0	0	0
O5		Zuid-Holland	2019-02-27	Orbit	15000	Organic	2019-01-03	Easy	1	A. colemani	Agrobio	4x in January	1	Aphidoletes aphidimyza	4x in January	0			36	1	1	0	0
O5		Zuid-Holland	2019-07-10	Orbit	15000	Organic	2019-01-03	Easy	1	Aphidius colemani, Aphidius ervi, Aphidius matricariae, Aphelinus abdominalis, Ephedrus cerasicola, Praon volucre	Agrobio	1x/week	1	Aphidoletes aphidimyza, Sphaerophoria rueppellii	weekly	0			36	1	1	0	0
O5		Zuid-Holland	2019-10-22	Orbit	15000	Organic	2019-01-03	Easy	1	Aphidius colemani, Aphidius ervi, Aphidius matricariae, Aphelinus abdominalis, Ephedrus cerasicola, Praon volucre	Agrobio	1x/week, stopped two weeks ago	1	Aphidoletes aphidimyza, Sphaerophoria rueppellii	weekly, stopped two weeks ago	0			36	1	1	0	0
O6		Zuid-Holland	2019-02-27	Maranello / WS1225	12300	Organic	2019-12-17	Easy	1	A. colemani	Agrobio	4x in January	1	Aphidoletes aphidimyza	4x in January	0			24	1	0	0	0
O6		Zuid-Holland	2019-07-10	Maranello / WS1225	12300	Organic	2019-12-17	Medium	1	Aphidius colemani, Aphidius ervi, Aphidius matricariae, Aphelinus abdominalis, Ephedrus cerasicola, Praon volucre	Agrobio	1x/week	1	Aphidoletes aphidimyza, Sphaerophoria rueppellii	weekly	1	NeemAzal (Azadirachtine-A)	Once in May	24	1	1	0	0
O6		Zuid-Holland	2019-10-22	Maranello / WS1225	12300	Organic	2019-12-17	Medium	1	Aphidius colemani, Aphidius ervi, Aphidius matricariae, Aphelinus abdominalis, Ephedrus cerasicola, Praon volucre	Agrobio	1x/week, stopped two weeks ago	1	Aphidoletes aphidimyza, Sphaerophoria rueppellii	weekly, stopped two weeks ago	1	NeemAzal (Azadirachtine-A)	Once	24	1	1	0	0
O7	1	Utrecht	2019-03-06	Mix of many	1000	Biodynamic	2019-12-18	Easy	1	A. colemani	Koppert	Weekly	1	Aphidoletes aphidimyza	Weekly	0			9	1	0	0	0
O7	1	Utrecht	2019-05-13	Mix of many	1000	Biodynamic	2019-12-18	Easy	1	A. colemani, A. ervi, A. abdominalis, P. volucre, E. cerasicola	Koppert	Weekly	1	Aphidoletes aphidimyza	weekly	0			9	1	1	0	0
O7	1	Utrecht	2019-10-15	Mix of many	4000	Biodynamic	2019-12-18	Medium	1	A. colemani, A. ervi, A. abdominalis, P. volucre, E. cerasicola	Koppert	Weekly	1	Aphidoletes aphidimyza	weekly	0			9	1	1	0	0
O7	2	Utrecht	2019-03-06	Mix of many	4000	Biodynamic	2019-12-18	Easy	1	A. colemani	Koppert	Weekly	1	Aphidoletes aphidimyza	Weekly	0			36	1	1	0	0
O7	2	Utrecht	2019-05-13	Mix of many	4000	Biodynamic	2019-12-18	Easy	1	A. colemani, A. ervi, A. abdominalis, P. volucre, E. cerasicola	Koppert	Weekly	1	Aphidoletes aphidimyza	weekly	0			36	1	1	0	0
O7	2	Utrecht	2019-10-15	Mix of many	4000	Biodynamic	2019-12-18	Medium	1	A. colemani, A. ervi, A. abdominalis, P. volucre, E. cerasicola	Koppert	Weekly	1	Aphidoletes aphidimyza	weekly	0			36	1	1	0	0
O7	3	Utrecht	2019-03-06	Mix of many	4000	Biodynamic	2019-12-18	Easy	1	A. colemani	Koppert	Weekly	1	Aphidoletes aphidimyza	Weekly	0			36	0	0	0	0
O7	3	Utrecht	2019-05-13	Mix of many	4000	Biodynamic	2019-12-18	Easy	1	A. colemani, A. ervi, A. abdominalis, P. volucre, E. cerasicola	Koppert	Weekly	1	Aphidoletes aphidimyza	weekly	0			36	1	1	0	0
O7	3	Utrecht	2019-10-15	Mix of many	4000	Biodynamic	2019-12-18	Medium	1	A. colemani, A. ervi, A. abdominalis, P. volucre, E. cerasicola	Koppert	Weekly	1	Aphidoletes aphidimyza	weekly	0			36	1	1	0	0
O8		Noord-Brabant	2019-03-06	Kaite, Sven, EZ0246, RZ0216, Marletta on Snooker or TRC31730	10000	Biodynamic	2019-12-25	Easy	1	A. colemani, A. ervi, A. abdominalis, P. volucre, E. cerasicola	Koppert	Weekly	1	Aphidoletes aphidimyza	Weekly	0			36	1	1	1	0
C7		Zuid-Holland	2019-06-20	Gialte	40000	Conventional	2019-11-28	Easy	1	A. ervi, A. colemani, A. abdominalis	BioBest	Biweekly, A. abdominalis on banker plants	1	Aphidoletes aphidimyza	Once in March	1	Plenum (Pymetrozine)	April	36	1	0	0	1
C7		Zuid-Holland	2019-09-11	Gialte	40000	Conventional	2019-11-28	Easy	0				0			0			36	1	0	0	1
C8	1	Gelderland	2019-02-19	Maranello	43000	Conventional	2019-11-28	Medium	1	A. colemani	BioBest	Weekly	0			1	Closer (Sulfoxaflor)	Once in January	36	1	0	0	0
C8	1	Gelderland	2019-06-27	Maranello	43000	Conventional	2019-11-28	Difficult	1	A. colemani	BioBest	1x/2wk	1	Aphidoletes aphidimyza	1x/2wk	1	Plenum (Pymetrozine)	March, May	36	1	1	0	0
C8	1	Gelderland	2019-09-24	Maranello	43000	Conventional	2019-11-28	Medium	0				1	Aphidoletes aphidimyza, Chrysopa	In July	0			36	1	1	0	0
C8	2	Gelderland	2019-02-19	Maranello	43000	Conventional	2019-11-28	Medium	1	A. colemani	BioBest	Weekly	0			0			36	0	1	0	0
C8	2	Gelderland	2019-06-27	Maranello	43000	Conventional	2019-11-28	Difficult	1	A. colemani	BioBest	1x/2wk	1	Aphidoletes aphidimyza	1x/2wk	1	Plenum (Pymetrozine), Pirimor (Pirimicarb)	Plenum: March, May. Pirimor: May	36	1	1	0	0
C8	2	Gelderland	2019-09-24	Maranello	43000	Conventional	2019-11-28	Medium	0				1	Aphidoletes aphidimyza, Chrysopa	In July	0			36	1	1	0	0
C9		Zuid-Holland	2019-03-05	DSP 70-54	50000	Conventional	2019-12-01	Medium	1	A. colemani, A. abdominalis	Koppert	Weekly, from week 3	1	Aphidoletes aphidimyza	Weekly, from week 3	1	Plenum (Pymetrozine)	When a plant gets too many aphids	36	1	0	0	0
C9		Zuid-Holland	2019-07-19	DSP 70-54	50000	Conventional	2019-12-01	NA	0				0			1	Plenum (Pymetrozine)	End of May	36	1	1	0	0
C10		Zuid-Holland	2019-03-05	DSP 70-54	46000	Conventional	2019-12-19	NA	1	A. colemani	BioBest	Every two weeks	0			1	Vertimec (abamectine)	1 day after planting	36	0	0	0	0
C10		Zuid-Holland	2019-06-19	DSP 70-54	46000	Conventional	2019-12-19	Easy	1	A. ervi, A. colemani	BioBest	weekly	1	Aphidoletes aphidimyza	Locally	0			36	1	1	0	0
C10		Zuid-Holland	2019-09-11	DSP 70-54	46000	Conventional	2019-12-19	Difficult	1	A. ervi, A. colemani	BioBest	weekly	1	Aphidoletes aphidimyza, Macrolophus	Macrolophus once	1	Pirimor (Pirimicarb)	When too many Aulacorthum	36	1	1	0	0
O9		Flevoland	2019-03-21	Gialte/maranello on Snooker/5102	22000	Organic	2019-02-05	Easy	1	A. ervi, A. colemani, A. abdominalis	BioBest	All on banker plants, plus ervi weekly and colemani 2x/week	1	Aphidoletes aphidimyza	weekly since 18th of Feb	0			36	1	0	0	0
O9		Flevoland	2019-06-18	Gialte/maranello on Snooker/5102	22000	Organic	2019-02-05	Easy	1	A. ervi, A. colemani	BioBest	Colemani weekly, ervi every 2 weeks	1	Aphidoletes aphidimyza	Every two weeks	0			36	1	0	0	0
O9		Flevoland	2019-10-16	Gialte/maranello on Snooker/5102	22000	Organic	2019-02-05	Easy	1	A. ervi, A. colemani	BioBest	Colemani weekly, ervi every 2 weeks	1	Aphidoletes aphidimyza	Every two weeks	0			36	1	1	0	0

## Sheet: Table S2
Experiment	Target species or genus	gene	Forward primer	Sequence 5'→3'	Concentration forward (µM)	Reverse primer	Sequence 5'→3'	Concentration reverse (µM)	Multiplex exp. 1	Multiplex exp. 3	Approximate size (bp)	Source	Note
1, 3	Spiroplasma	16S rRNA	16SA1	AGA GTT TGA TCM TGG CTC AG	0.2	Spi1500R	ATC ATC AAC CCT GCC TTT GG	0.2	1	2	1500	Peccoud et al. (2014)
1, 3	Regiella insecticola	16S rRNA	16SA1	AGA GTT TGA TCM TGG CTC AG	0.2	PAUS16SR	TCG GAC GCC ATA ACA CTA GG	0.1	1	2	840	Peccoud et al. (2014)
1, 3	Hamiltonella defensa	16S rRNA	16SA1	AGA GTT TGA TCM TGG CTC AG	0.2	PABS480R	GGT ATT CGC ATT TAT CGC TTC	0.2	1	2	480	Peccoud et al. (2014)
1	Rickettsiella sp.	16S rRNA	P136F	GGG CCT TGC GCT CTA GGT	0.2	P136Ric-470R	TGG GTA CCG TCA CAG TAA TCG A	0.2	1	-	300	Tsuchida et al. (2010)
1	Fukatsuia symbiotica	16S rRNA	PAXS_F	AGT TTG ATC ATG GCT CAG ATT G	0.2	PAXS_R	GCA ACA CTC TTT GCA TTG CT	0.2	2	-	500	Guay et al. (2009)
1	Serratia symbiotica	16S rRNA	16SA1	AGA GTT TGA TCM TGG CTC AG	0.2	PASS1140R	TTT GAG TTC CCG ACT TTA TCG	0.2	2	-	1140	Peccoud et al. (2014)
1	Rickettsia	16S rRNA	16SA1	AGA GTT TGA TCM TGG CTC AG	0.2	Ric600R	TTT GAA AGC AAT TCC GAG GT	0.2	2	-	600	Peccoud et al. (2014)
1	Buchnera aphidicola	16S rRNA	16SA1	AGA GTT TGA TCM TGG CTC AG	0.2	Buch_R_CV2	CCC CCA CTT TRG TTT TTC AAC	0.2	3	-	196	Hafer-Hahmann & Vorburger (2020)
3	Buchnera aphidicola	16S rRNA	16SA1	AGA GTT TGA TCM TGG CTC AG	0.2	Buch270R	TGC CTT GGT AGG CTA TTA CTC	0.2	-	1	270	Peccoud et al. (2014)	detects Buchnera of Acyrthosiphon pisum but not of Myzus persicae and Aphis fabae
1	Arsenophonus	16S rRNA	16SA1	AGA GTT TGA TCM TGG CTC AG	0.2	Ars16S_R2	CCT TAA CAC CTT CCT CAC GAC	0.2	3	-	456	C. Vorburger (personal communication)	does detect Buchnera of Myzus persicae and Aphis fabae
2	Bacteria, general	16S rRNA	27F_t	TTTCTGTTGGTGCTGATATTGC-AGAGTTTGATCMTGGCTCAG	0.5	1492R_t	ACTTGCCTGTCGCTCTATCTTC-CGGTTACCTTGTTACGACTT​	0.5	-	-	~ 1400	Primer without tail: Lane (1991) . Tail sequence: Oxford Nanopore Technologies
Experiments
1: Main document - Detection of bacterial endosymbionts - Diagnostic PCRs
2: Main document - Detection of bacterial endosymbionts - Complete microbiome analysis
3: Suppl. Text S2 - Pilot experiment pooling aphid DNA samples for endosymbiont detection
References
Guay, J.-F., Boudreault, S., Michaud, D., & Cloutier, C. (2009). Impact of environmental stress on aphid clonal resistance to parasitoids: Role of Hamiltonella defensa bacterial symbiosis in association with a new facultative symbiont of the pea aphid. Journal of Insect Physiology, 55(10), 919–926. https://doi.org/10.1016/J.JINSPHYS.2009.06.006
Hafer-Hahmann, N., & Vorburger, C. (2020). Parasitoids as drivers of symbiont diversity in an insect host. Ecology Letters, 23(8), 1232–1241. https://doi.org/10.1111/ele.13526
Lane, D. J. (1991). 16S/23S rRNA sequencing, In: E. Stackebrandt & M. Goodfellow (eds.). Nucleic acid techniques in bacterial systematics. New York, NY: John Wiley & Sons, 115–175.
Peccoud, J., Bonhomme, J., Mahéo, F., de la Huerta, M., Cosson, O., & Simon, J. C. (2014). Inheritance patterns of secondary symbionts during sexual reproduction of pea aphid biotypes. Insect Science, 21(3), 291–300. https://doi.org/10.1126/science.1195463.
Tsuchida, T., Koga, R., Horikawa, M., Tsunoda, T., Maoka, T., Matsumoto, S., … Fukatsu, T. (2010). Symbiotic Bacterium Modifies Aphid Body Color. Science, 330(6007), 1102–1104. https://doi.org/10.1126/science.1195463

## Sheet: Table S3
Barcode	Sample	Number of raw reads	Number of reads after filtering	Reads assigned to a genus
2	ZymoBIOMICS Microbial Community Standard (D6300)	15418	8964	8769
3	ZymoBIOMICS Microbial DNA Standard (D6305)	11513	6463	6319
5	MP-C1-3	19587	12688	12685
6	AS-C1-1	22390	10238	10139
7	AS-C1-3	19054	12191	12178
8	MP-O1-1	20082	12898	12897
9	MP-O1-2	19329	12384	12380
10	MP-O1-3	19732	12572	12564
11	AS-O1-2	18901	12054	12039
12	AS-O1-3	14207	9104	9094
13	MP-O2-2	19379	12326	12316
14	MP-O2-3	20326	12944	12937
15	AS-O2-2	22842	10591	10513
16	AS-O2-3	19888	12398	12377
17	MP-C2-1	18148	11640	11638
18	MP-C2-2	18743	12051	12016
19	MP-C2-3	18157	11709	11703
20	AS-C2-3	18192	11584	11571
21	MP-C3-1	19003	12018	12017
22	MP-C4-1	20789	13347	13340
23	MP-C4-2	19700	10534	10508
24	MP-C4-3	19219	12515	12511
25	MP-O3-1	21426	13807	13801
26	MP-O3-2	21368	13531	13528
27	MP-O3-3	21747	13836	13833
28	AS-O3-2	20571	13133	13126
29	AS-O3-3	23805	15255	15244
30	MP-C5-1	21300	13558	13552
31	MP-C5-2	20733	13291	13287
32	MP-C5-3	19402	12435	12435
33	AS-C5-2	26257	12924	12844
34	AS-C5-3	22968	14559	14551
35	MP-O4-1	22128	13992	13990
36	MP-O4-2	20381	12989	12985
37	MP-O4-3	21705	13987	13985
38	AS-O4-1	20986	12785	12757
39	AS-O4-2	20111	12729	12721
40	AS-O4-3	23031	14845	14838
41	MP-C6-1	21863	13935	13931
42	MP-O5-1	21302	13577	13572
43	MP-O5-2	21848	14004	13999
44	MP-O5-3	17221	10916	10912
45	AS-O5-1	24335	13506	13437
46	AS-O5-2	21578	13963	13957
47	AS-O5-3	21332	10112	9963
48	MP-O6-1	20851	13390	13385
49	MP-O6-2	17492	11283	11282
50	MP-O6-3	22537	14446	14433
51	AS-O6-2	23797	15031	15026
52	AS-O6-3	20003	11730	11714
53	MP-O7-1	23683	15314	15311
54	MP-O7-2	15689	10105	10102
55	MP-O7-3	16321	10575	10571
56	AS-O7-3	22836	14580	14575
57	MP-O7-2	21154	13751	13749
58	MP-O7-3	22022	14228	14226
59	AS-O7-1	22372	14395	14388
60	AS-O7-2	21297	12608	12552
61	AS-O7-3	21651	13675	13652
62	MP-O8-1	19883	12880	12876
63	AS-O8-1	24015	15000	14982
64	MP-C7-2	19855	12215	11859
65	MP-C7-3	22584	14573	14569
66	AS-C7-3	23129	14735	14720
67	MP-C8-1	23842	15447	15442
68	MP-C8-2	20478	13299	13296
69	MP-C8-3	22860	14301	14286
70	AS-C8-1	22466	14479	14473
71	AS-C8-2	22299	13989	13975
72	AS-C8-3	22327	13708	13685
73	MP-C9-1	22307	14512	14503
74	MP-C9-2	23525	14999	14999
75	AS-C9-2	22717	14494	14487
76	MP-C10-2	13785	8791	8779
77	MP-C10-3	22085	14166	14163
78	AS-C10-2	22734	14484	14479
79	AS-C10-3	25652	11048	10979
80	MP-O9-1	21742	13978	13976
81	MP-O9-2	23298	14873	14871
82	MP-O9-3	19670	12648	12639
83	AS-O9-3	22513	13938	13915

## Sheet: Table S4
Results of generalized linear (mixed) model testing for aphid distribution throughout greenhouses
Model	Fixed factors	Random factors	AIC
1	Management	Greenhouse	2146.1
2	Cell size	Greenhouse	2155.2
3	Management + Cell size	Greenhouse	2147.9
4	Management	-	2274.2
Comparing models
Models compared	χ2	df	p-value
1 vs. 3	0.1196	1	0.7295
1 vs. 4	130.14	1	< 2.2e-16
2 vs. 3	9.283	1	0.002313
Conclusions: Model 1 perfoms best. Including greenhouse as a random factor significantly improves the model. Including cell size does not improve the model.

## Sheet: Table S5
Parasitoid species	Aphid species	Test	χ2	df	p-value*
Aphidius colemani	Myzus persicae	Parasitism rate 1	13.491	8	0.48015
		Parasitism rate 2	9.1958	8	0.7311
		Death rate 1	6.1109	8	0.7311
		Death rate 2	5.7176	8	0.7311
		Sex ratio	5.245	8	0.7311
Aphidius matricariae	Myzus persicae	Parasitism rate 1	11.765	8	0.648
		Parasitism rate 2	8.146	8	0.6684
		Death rate 1	N too low	N too low	N too low
		Death rate 2	4.1999	8	0.8387
		Sex ratio	7.332	8	0.6684
Aphidius ervi	Aulacorthum solani	Parasitism rate 1	11.654	5	0.15
		Parasitism rate 2	5.2934	5	0.3811
		Death rate 1	N too low	N too low	N too low
		Death rate 2	9.4036	5	0.15
		Sex ratio	8.9154	5	0.15
* after false discovery rate (FDR) correction for multiple testing
Differences between Aphidius matricariae and Aphidius colemani on Myzus persicae
Test	χ2	df	p-value*
Parasitism rate 1	7.3255	1	0.0081576
Parasitism rate 2	1.1719	1	0.279
Death rate 1	14.9	1	0.0001701
Death rate 2	79.849	1	6.6e-16
Eclosed vs uneclosed mummies	70.28	1	6.6e-16
Sex ratio emerged parasitoids	22.128	1	5.102e-06
* after false discovery rate (FDR) correction for multiple testing
